# Supplementary material for: Chlorinated Persistent Organic Pollutants (PCDD/Fs and PCBs) in Loggerhead Sea Turtles Stranded along the Central Adriatic Coast
Source: Animals (Basel). 2022 Nov 17;12(22):3177. doi: 10.3390/ani12223177 (PMC9686616; doi:10.3390/ani12223177)
Supplement: Supplementary file 1 [file animals-12-03177-s001.zip]

Archive with 1 entries (1 files):
- animals-1973940-supplementary.pdf
